# Supplementary material for: DCAF7/WDR68 is required for normal levels of DYRK1A and DYRK1B
Source: PLoS One. 2018 Nov 29;13(11):e0207779. doi: 10.1371/journal.pone.0207779 (PMC6264848; doi:10.1371/journal.pone.0207779)
Supplement: S2 Appendix — (XLSX) [file pone.0207779.s008.xlsx]

## Sheet: Fig 1
	FIG 1A'	WDR68/b-tub
							normalized	normalized
	sample name	blot1	blot2	blot3	average	Stdev	average	Stdev
A	nt1 GM	1	1.15474	0.8312	0.995313	0.161821	1	0.162583
B	d9 GM	0.0279879	0.0324151	0.0114762	0.0239597	0.0110354	0.0240725	0.0110873
C	nt1 DM	1.22753	1.372	1.59197	1.39717	0.183518	1.40375	0.184382
D	d9 DM	0.0119057	0.154849	0.121518	0.0960911	0.0747872	0.0965435	0.0751393
		Tukey HSD results
		treatments	Tukey HSD	Tukey HSD
		pair	Q statistic	p-value
		A vs B	13.1422	0.0010053
		A vs C	5.4372	0.0205416
		A vs D	12.1594	0.0010053
		B vs C	18.5794	0.0010053
		B vs D	0.9828	0.892205
		C vs D	17.5966	0.0010053
	FIG 1A''	DYRK1A/b-tub
								normalized	normalized
	sample name	blot1	blot2	blot3	blot 4	average	Stdev	average	Stdev
A	nt1 GM	1	0.843232	1.13682	1.21847	1.04963	0.164491	1	0.156713
B	d9 GM	0.6529	0.725481	0.947284	0.836341	0.790501	0.128898	0.753123	0.122803
C	nt1 DM	112.421	91.0826	185.85	92.2925	120.412	44.7099	114.718	42.5959
D	d9 DM	46.888	38.1805	68.7414	51.1413	51.2378	12.8556	48.815	12.2477
		Tukey HSD results
		treatments	Tukey HSD	Tukey HSD
		pair	Q statistic	p-value
		A vs B	0.0223	0.899995
		A vs C	10.2629	0.0010053
		A vs D	4.3152	0.0433676
		B vs C	10.2852	0.0010053
		B vs D	4.3375	0.0421974
		C vs D	5.9477	0.0057913
	FIG 1B'	DYRK1A/b-tub
							normalized	normalized
	sample name	blot1	blot2	blot3	Average	stdev	average	Stdev
A	nt1 GM	1	1.3739	0.466313	0.946738	0.456133	1	0.481794
B	d12 GM	0.200323	0.071116	0.0765531	0.115997	0.0730786	0.122523	0.0771899
C	d2 GM	0.214049	0.303774	0.0299606	0.182595	0.139591	0.192867	0.147444
D	nt1 DM	4.53197	3.1137	2.25372	3.2998	1.15047	3.48544	1.21519
E	d12 DM	0.251961	0.962203	0.133958	0.449374	0.448025	0.474655	0.47323
F	d2 DM	0.293781	0.620171	0.22665	0.3802	0.210513	0.40159	0.222357
		Tukey HSD results
		treatments	Tukey HSD	Tukey HSD
		pair	Q statistic	p-value
		A vs B	2.626	0.47041
		A vs C	2.4152	0.547416
		A vs D	7.4396	0.0021356
		A vs E	1.5722	0.855226
		A vs F	1.7903	0.775579
		B vs C	0.2108	0.899995
		B vs D	10.0655	0.0010053
		B vs E	1.0538	0.899995
		B vs F	0.8356	0.899995
		C vs D	9.8548	0.0010053
		C vs E	0.843	0.899995
		C vs F	0.6249	0.899995
		D vs E	9.0118	0.0010053
		D vs F	9.2299	0.0010053
		E vs F	0.2181	0.899995
	FIG 1B''	WDR68/b-tub
								normalized	normalized
	sample name	blot1	blot2	blot3	blot 4	average	Stdev	average	Stdev
A	nt1 GM	1	0.939778	0.794148	0.706169	0.860024	0.134121	1	0.15595
B	d12 GM	1.21557	0.888111	0.779349	0.545795	0.857207	0.27834	0.996725	0.323643
C	d2 GM	0.797787	1.23336	0.891628	0.571963	0.873683	0.274762	1.01588	0.319481
D	nt1 DM	1.69117	3.51885	1.94196	1.04649	2.04962	1.0496	2.38321	1.22043
E	d12 DM	1.19173	1.61937	1.52628	0.852958	1.29758	0.348686	1.50878	0.405438
F	d2 DM	0.594953	1.65641	1.0464	0.947711	1.06137	0.441496	1.23411	0.513353
		Tukey HSD results
		treatments	Tukey HSD	Tukey HSD
		pair	Q statistic	p-value
		A vs B	0.0107	0.899995
		A vs C	0.0534	0.899995
		A vs D	4.6224	0.041793
		A vs E	1.7001	0.809819
		A vs F	0.7821	0.899995
		B vs C	0.0641	0.899995
		B vs D	4.6331	0.0411651
		B vs E	1.7108	0.805778
		B vs F	0.7927	0.899995
		C vs D	4.569	0.0450589
		C vs E	1.6467	0.830012
		C vs F	0.7286	0.899995
		D vs E	2.9223	0.346832
		D vs F	3.8403	0.120613
		E vs F	0.9181	0.899995
	FIG 1C'	WDR68/b-tub
							normalized	normalized
	sample name	blot1	blot2	blot3	Average	stdev	average	Stdev	ttest
A	nt1	1	0.973153	1.10143	1.02486	0.0676577	1	0.0660164
B	4650-1	0.330239	0.572388	0.627341	0.509989	0.158075	0.497617	0.15424	0.00657705
	FIG 1C''	DYRK1A/b-tub
							normalized	normalized
	sample name	blot1	blot2	blot3	average	Stdev	average	Stdev	ttest
A	nt1	1	1.75199	1.26488	1.33895	0.381427	1	0.284869
B	4650-1	0.583207	0.874172	0.620618	0.692666	0.158299	0.517318	0.118226	0.0535033

## Sheet: Fig 2
	FIG 2A'	WDR68/b-tub
							normalized	normalized
	sample name	blot1	blot2	blot3	average	Stdev	average	Stdev	ttest
	nt2	1	1.28817	1.30443	1.19753	0.171261	1	0.143011
	d21	0.0155583	0.0111365	0.00146272	0.00938587	0.00720905	0.00783768	0.00601992	0.000275914
	FIG 2A''	DYRK1A/b-tub
							normalized	normalized
	sample name	blot1	blot2	blot3	average	Stdev	average	Stdev
A	nt2	1	1.10741	0.704783	0.937398	0.208487	1	0.22241
B	d3	0.153735	0.220197	0.216699	0.196877	0.0374033	0.210025	0.0399012
C	d24	0.11946	0.196859	0.281699	0.199339	0.0811481	0.212652	0.0865673
		Tukey HSD results
		treatments	Tukey HSD	Tukey HSD
		pair	Q statistic	p-value
		A vs B	9.7982	0.0010869
		A vs C	9.7673	0.0011071
		B vs C	0.0309	0.899995
							normalized	normalized
	sample name	blot1	blot2	blot3	average	Stdev	average	Stdev	ttest
	nt2	1	0.959859	0.658164	0.872674	0.186853	1	0.214115
	d21	0.293992	0.0807916	0.0252405	0.133341	0.141873	0.152796	0.162572	0.00547652
	FIG 2B	5xD1Aluciferase
	sample name	L/R1	L/R2	L/R3	L/R4	Average	stdev
A	nt2	0.971889	1.01396	1.19481	1.03905	1.05493	0.0972874
B	d3	0.248854	0.781818	0.499899	0.535119	0.516423	0.21806
C	d24	0.317046	0.63843	0.566361	0.50017	0.505502	0.137741
		Tukey HSD results
		treatments	Tukey HSD	Tukey HSD
		pair	Q statistic	p-value
		A vs B	6.7672	0.002548
		A vs C	6.9045	0.0022324
		B vs C	0.1372	0.899995

## Sheet: Fig 3
	Fig 3A	Wdr68 RT-qPCR
	sample name	Wdr68 Ct	stdev	18sReg Ct	stdev	dCt	ave dCt	dCt stdev	ddCt	Fold difference	low range	high range
A	NT1 GM	19.9	0.186815	15.53	1.37437	-4.37	-6.07	1.38701	0	1	0.382356	2.61536
		20.27		12.87		-7.4
		20.04		13.6		-6.44
B	NT1 DM	19.4	0.684203	12.86	0.416453	-6.54	-6.24333	0.800979	-0.173333	0.886791	0.508983	1.54504
		18.38		12.09		-6.29
		18.1		12.2		-5.9
C	d9 DM	24.74	0.633588	15.72	0.14	-9.02	-8.45667	0.648871	-2.38667	0.191224	0.121959	0.299827
		23.75		15.46		-8.29
		23.56		15.5		-8.06
D	d12 DM	18.21	0.168226	14.47	0.255408	-3.74	-4.21667	0.305832	1.85333	3.61334	2.9231	4.46656
		18.53		13.98		-4.55
		18.46		14.1		-4.36
		Tukey HSD results (on dCt values)
		treatments	Tukey HSD	Tukey HSD
		pair	Q statistic	p-value
		A vs B	0.3506	0.899995
		A vs C	4.8279	0.037187
		A vs D	3.749	0.108911
		B vs C	4.4772	0.0526597
		B vs D	4.0996	0.0767796
		C vs D	8.5769	0.001355
	Fig 3B	Dyrk1a RT-qPCR
	sample name	Dyrk1a Ct	stdev	18sReg Ct	stdev	dCt	ave dCt	dCt stdev	ddCt	Fold difference	low range	high range
A	NT1 GM	22.03	0.74144	15.53	1.37437	-6.5	-7.17667	1.56161	0	1	0.338772	2.95184
		20.81		12.87		-7.94
		20.69		13.6		-7.09
B	NT1 DM	20.66	0.53	12.86	0.416453	-7.8	-8.80667	0.674043	-1.63	0.323088	0.202495	0.515499
		21.72		12.09		-9.63
		21.19		12.2		-8.99
C	d9 DM	21.28	0.38371	15.72	0.14	-5.56	-6.01667	0.408452	1.16	2.23457	1.6836	2.96586
		22.01		15.46		-6.55
		21.44		15.5		-5.94
D	d12 DM	20.9	0.705006	14.47	0.255408	-6.43	-7.48	0.749844	-0.303333	0.810378	0.481906	1.36274
		21.8		13.98		-7.82
		22.29		14.1		-8.19
		Tukey HSD results (on dCt values)
		treatments	Tukey HSD	Tukey HSD
		pair	Q statistic	p-value
		A vs B	3.5733	0.129484
		A vs C	2.543	0.340717
		A vs D	0.665	0.899995
		B vs C	6.1163	0.0108403
		B vs D	2.9083	0.245388
		C vs D	3.2079	0.184917

## Sheet: Fig 4
	FIG 4A'	DYRK1A/b-tub
							normalized	normalized
	sample name	blot1	blot2	blot3	average	Stdev	average	Stdev
A	NT1	0.0804628	0.12691	0.552115	0.253162	0.25994	1	1.02677
B	NT1+GW	1.24842	2.23394	1.15618	1.54618	0.597397	6.10747	2.35974
C	d9	0.137627	0.210696	0.348824	0.232383	0.107256	0.917919	0.423663
D	d9+GW	1.54682	2.23917	1.42704	1.73768	0.438413	6.86389	1.73175
		Tukey HSD results
		treatments	Tukey HSD	Tukey HSD
		pair	Q statistic	p-value
		A vs B	5.6507	0.0167568
		A vs C	0.0889	0.899995
		A vs D	6.4883	0.0077264
		B vs C	5.7396	0.0154065
		B vs D	0.8376	0.899995
		C vs D	6.5772	0.0071345

## Sheet: Fig 5
	FIG 5A'	DYRK1A/b-tub
							normalized	normalized
	sample name	blot1	blot2	blot3	average	Stdev	average	Stdev
A	nt2 dmso	1	0.731684	0.916432	0.882705	0.137301	1	0.155545
B	d21 dmso	0.152959	0.13274	0.0629968	0.116232	0.0471982	0.131677	0.0534699
C	nt2 llnl	1.22076	0.796667	0.969602	0.995678	0.213247	1.12798	0.241584
D	d21 llnl	0.216101	0.202992	0.313364	0.244153	0.0602965	0.276596	0.0683087
		Tukey HSD results
		treatments	Tukey HSD	Tukey HSD
		pair	Q statistic	p-value
		A vs B	10.022	0.0010053
		A vs C	1.4772	0.713393
		A vs D	8.3493	0.0016189
		B vs C	11.4991	0.0010053
		B vs D	1.6726	0.64269
		C vs D	9.8265	0.0010053
	FIG 5A''	Ubi/b-tub
							normalized	normalized
	sample name	blot1	blot2	blot3	average	Stdev	average	Stdev
A	nt2 dmso	1	1.70375	0.551557	1.0851	0.580794	1	0.535243
B	d21 dmso	0.809425	1.36716	0.514984	0.897189	0.432813	0.826823	0.398868
C	nt2 llnl	4.19411	5.28873	2.72627	4.0697	1.28575	3.75052	1.18491
D	d21 llnl	4.18923	6.52063	2.89324	4.53437	1.83816	4.17874	1.694
		Tukey HSD results
		treatments	Tukey HSD	Tukey HSD
		pair	Q statistic	p-value
		A vs B	0.2762	0.899995
		A vs C	4.386	0.0576732
		A vs D	5.0689	0.0293564
		B vs C	4.6622	0.0438109
		B vs D	5.345	0.0224506
		C vs D	0.6828	0.899995
	FIG 5B	Calpain assay
		arbitrary light units / microgram protein extract					normalized	normalized
	sample name	assay1	assay2	assay3	average	Stdev	average	Stdev
A	nt2 dmso	0.187139	0.190943	0.139241	0.172441	0.0288152	1	0.167102
B	d21 dmso	0.162912	0.144737	0.127389	0.145012	0.0177631	0.840939	0.10301
C	nt2 llnl	0.0942857	0.0615385	0.110874	0.0888995	0.025105	0.515536	0.145586
D	d21 llnl	0.0448808	0.0559876	0.0621118	0.0543267	0.00873475	0.315045	0.0506536
		Tukey HSD results
		treatments	Tukey HSD	Tukey HSD
		pair	Q statistic	p-value
		A vs B	2.2076	0.450318
		A vs C	6.724	0.0062657
		A vs D	9.5066	0.0010053
		B vs C	4.5163	0.0506503
		B vs D	7.299	0.0038084
		C vs D	2.7826	0.275444
	FIG 5C'	DYRK1A/b-tub
							normalized	normalized
	sample name	blot1	blot2	blot3	average	Stdev	average	Stdev
A	nt2 dmso	1	0.782959	0.710476	0.831145	0.150657	1	0.181264
B	d21 dmso	0.256756	0.0526821	0.17037	0.159936	0.102436	0.192428	0.123247
C	nt2 mg132	0.947591	0.676799	0.711699	0.778697	0.147304	0.936896	0.177231
D	d21 mg132	0.24009	0.119943	0.177918	0.179317	0.0600862	0.215747	0.0722933
		Tukey HSD results
		treatments	Tukey HSD	Tukey HSD
		pair	Q statistic	p-value
		A vs B	9.6133	0.0010053
		A vs C	0.7512	0.899995
		A vs D	9.3357	0.0010053
		B vs C	8.8621	0.0010925
		B vs D	0.2776	0.899995
		C vs D	8.5845	0.0013472
	FIG 5C''	Ubi/b-tub
							normalized	normalized
	sample name	blot1	blot2	blot3	average	Stdev	average	Stdev
A	nt2 dmso	1	1.06093	1.22129	1.09407	0.114306	1	0.104477
B	d21 dmso	1.08426	0.864977	1.19249	1.04724	0.166866	0.957196	0.152518
C	nt2 mg132	2.21622	2.21744	3.18116	2.53828	0.556757	2.32002	0.508885
D	d21 mg132	2.17718	2.49984	2.93372	2.53691	0.379632	2.31878	0.34699

## Sheet: Fig 6
	Fig 6A	Dyrk1b RT-qPCR
	sample name	Dyrk1b Ct	stdev	18sReg Ct	stdev	Delta Ct	ave dCt	dCt stdev	ddCt	Fold difference	low range	high range
A	NT1 GM	23.02	0.173494	15.53	1.37437	-7.49	-8.87	1.38528	0	1	0.382815	2.61223
		22.91		12.87		-10.04
		22.68		13.6		-9.08
B	NT1 DM	22.31	0.381182	12.86	0.416453	-9.45	-10.1367	0.564565	-1.26667	0.415619	0.281025	0.614676
		22.29		12.09		-10.2
		22.96		12.2		-10.76
C	d9 DM	23.04	0.83008	15.72	0.14	-7.32	-8.31667	0.841804	0.553333	1.46747	0.81877	2.63014
		23.89		15.46		-8.43
		24.7		15.5		-9.2
D	d12 DM	23.37	0.41065	14.47	0.255408	-8.9	-9.58333	0.483598	-0.713333	0.609909	0.436202	0.852791
		23.74		13.98		-9.76
		24.19		14.1		-10.09
		Tukey HSD results
		treatments	Tukey HSD	Tukey HSD
		pair	Q statistic	p-value
		A vs B	2.3933	0.387462
		A vs C	1.0455	0.869547
		A vs D	1.3478	0.760189
		B vs C	3.4388	0.147847
		B vs D	1.0455	0.869547
		C vs D	2.3933	0.387462
	Fig 6B'	DYRK1B/b-tub
							normalized	normalized
	sample name	blot1	blot2	blot3	average	Stdev	average	Stdev	ttest
A	nt1	1	0.876493	1.31989	1.06546	0.22883	1	0.214771
B	d9	0.344422	0.21603	0.292676	0.284376	0.0645971	0.266904	0.0606284	0.00471235

## Sheet: Fig 7
	FIG 7F	deletion subline growth curves
	sample name
	@48 hours	Trial1	Trial2	Trial3	average	stdev
A	NT1	445000	390000	360000	398333	43108.4
B	d9	285000	265000	210000	253333	38837.3
C	d12	755000	690000	785000	743333	48562.7
D	d3	965000	920000	935000	940000	22912.9
	sample name
	@72 hours	Trial1	Trial2	Trial3	average	stdev
E	NT1	430000	405000	460000	431667	27537.9
F	d9	295000	235000	305000	278333	37859.4
G	d12	990000	960000	1170000	1040000	113578
H	d3	1805000	1670000	1915000	1.79667e+06	122712
		Tukey HSD results
		treatments	Tukey HSD	Tukey HSD
		pair	Q statistic	p-value
		A vs B	3.7233	0.213733
		A vs C	8.8588	0.0010053
		A vs D	13.9087	0.0010053
		A vs E	0.8559	0.899995
		A vs F	3.0813	0.413564
		A vs G	16.4765	0.0010053
		A vs H	35.9059	0.0010053
		B vs C	12.582	0.0010053
		B vs D	17.632	0.0010053
		B vs E	4.5792	0.0758285
		B vs F	0.6419	0.899995
		B vs G	20.1997	0.0010053
		B vs H	39.6291	0.0010053
		C vs D	5.0499	0.0407805
		C vs E	8.0029	0.0010053
		C vs F	11.9401	0.0010053
		C vs G	7.6177	0.0012185
		C vs H	27.0471	0.0010053
		D vs E	13.0528	0.0010053
		D vs F	16.99	0.0010053
		D vs G	2.5678	0.607122
		D vs H	21.9972	0.0010053
		E vs F	3.9372	0.167341
		E vs G	15.6206	0.0010053
		E vs H	35.05	0.0010053
		F vs G	19.5578	0.0010053
		F vs H	38.9872	0.0010053
		G vs H	19.4294	0.0010053

## Sheet: S2 Fig
	S2C' FIG	DYRK1A/b-tub
							normalized	normalized
	sample name	blot1	blot2	blot3	average	Stdev	average	Stdev
A	nt2	1	1.10877	0.675868	0.928213	0.225203	1	0.24262
B	d21	0.204613	0.205288	0.183068	0.197656	0.0126385	0.212943	0.0136159
C	nt2 +cq	0.745861	1.52472	0.94096	1.07051	0.405272	1.15331	0.436615
D	d21 +cq	0.159883	0.253218	0.316506	0.243202	0.0787905	0.262011	0.0848841

## Sheet: S3 Fig
	FIG S3A'	DYRK1B/b-tub
						normalized	normalized
	sample name	blot1	blot2	average	Stdev	average	Stdev
A	nt1	1	1.44705	1.22352	0.316111	1	0.258361
B	d3	0.247595	0.128669	0.188132	0.0840928	0.153762	0.06873
C	d4	0.0950357	0.116061	0.105548	0.0148671	0.0862658	0.012151
D	d7	0.214247	0.0172324	0.11574	0.139311	0.0945955	0.11386
	Tukey HSD results
	treatments	Tukey HSD	Tukey HSD
	pair	Q statistic	p-value
	A vs B	8.2272	0.0148222
	A vs C	8.887	0.0112316
	A vs D	8.8075	0.0116038
	B vs C	0.6598	0.899995
	B vs D	0.5803	0.899995
	C vs D	0.0795	0.899995
